# Supplementary material for: Taxus wallichiana var. chinensis (Pilg.) Florin Aqueous Extract Suppresses the Proliferation and Metastasis in Lung Carcinoma via JAK/STAT3 Signaling Pathway
Source: Front Pharmacol. 2021 Nov 16;12:736442. doi: 10.3389/fphar.2021.736442 (PMC8635059; doi:10.3389/fphar.2021.736442)
Supplement: Supplementary file 2 [file DataSheet1.ZIP]

Archive with 10 entries (10 files):
- 4-CCK8.xlsx
- 4-cycle.xlsx
- 5-transwell assay.xlsx
- 5-wound healing assay.xlsx
- 7-A549.xls
- 8-cell viability.xlsx
- 8-transwell assay.xlsx
- 8-wound healing assay.xlsx
- 9-A549.xls
- wb-unedited.docx
