# Supplementary material for: Taxus wallichiana var. chinensis (Pilg.) Florin Aqueous Extract Suppresses the Proliferation and Metastasis in Lung Carcinoma via JAK/STAT3 Signaling Pathway
Source: Front Pharmacol. 2021 Nov 16;12:736442. doi: 10.3389/fphar.2021.736442 (PMC8635059; doi:10.3389/fphar.2021.736442)
Supplement: Supplementary file 2 [file DataSheet1.ZIP › 4-CCK8.xlsx]

## Sheet: A549
	24h	blank	0	0.125	0.25	0.5	1	2	4	mg/ml	48h	blank	0	0.125	0.25	0.5	1	2	4	mg/ml	72h	blank	0	0.125	0.25	0.5	1	2	4	mg/ml
		0.0843	0.641	0.5199	0.5229	0.3976	0.2941	0.2992	0.1252			0.0848	1.0914	1.0591	0.7035	0.5008	0.4397	0.2174	0.0936			0.0807	1.5002	1.1247	0.7669	0.3701	0.2479	0.1437	0.2277
		0.093	0.5698	0.5517	0.5112	0.4534	0.3175	0.2882	0.2047			0.084	1.1816	0.8849	0.6692	0.5592	0.3822	0.2285	0.2164			0.0788	1.5751	1.2866	0.6194	0.2626	0.2441	0.1008	0.0849
		0.094	0.6568	0.6198	0.4975	0.4886	0.3165	0.1631	0.1859			0.084	1.1851	0.8896	0.8623	0.6497	0.4264	0.1771	0.1377			0.0852	1.5365	1.3185	0.6109	0.4322	0.1745	0.2203	0.0569
		0.0948	0.5886	0.6181	0.4877	0.4139	0.2476	0.2005	0.1248			0.0848	1.2238	0.9219	0.6433	0.6545	0.2496	0.2095	0.091			0.0846	1.6121	1.1248	0.5972	0.4249	0.1324	0.1011	0.0821
		0.0944	0.6826	0.5658	0.4563	0.4269	0.3235	0.2181	0.2143			0.0845	1.0544	0.9316	0.7674	0.5589	0.3995	0.2658	0.1531			0.0921	1.6684	1.2662	0.7001	0.4351	0.2144	0.0841	0.1213
		0.0915	0.5899	0.5123	0.4065	0.4123	0.3852	0.2329	0.2378			0.0831	0.9894	0.8753	0.6897	0.6013	0.3265	0.2972	0.0994			0.0855	1.6251	1.2959	0.6987	0.3998	0.2526	0.2339	0.1083
	mean	0.092									mean	0.0842									mean	0.0844833
			0	0.125	0.25	0.5	1	2	4	mg/ml			0	0.125	0.25	0.5	1	2	4	mg/ml			0	0.125	0.25	0.5	1	2	4	mg/ml
			0.549	0.4279	0.4309	0.3056	0.2021	0.2072	0.0332				1.0072	0.9749	0.6193	0.4166	0.3555	0.1332	0.0094				1.41572	1.04022	0.682417	0.285617	0.163417	0.0592167	0.143217
			0.4778	0.4597	0.4192	0.3614	0.2255	0.1962	0.1127				1.0974	0.8007	0.585	0.475	0.298	0.1443	0.1322				1.49062	1.20212	0.534917	0.178117	0.159617	0.0163167	0.000416667
			0.5648	0.5278	0.4055	0.3966	0.2245	0.0711	0.0939				1.1009	0.8054	0.7781	0.5655	0.3422	0.0929	0.0535				1.45202	1.23402	0.526417	0.347717	0.0900167	0.135817	-0.0275833
			0.4966	0.5261	0.3957	0.3219	0.1556	0.1085	0.0328				1.1396	0.8377	0.5591	0.5703	0.1654	0.1253	0.0068				1.52762	1.04032	0.512717	0.340417	0.0479167	0.0166167	-0.00238333
			0.5906	0.4738	0.3643	0.3349	0.2315	0.1261	0.1223				0.9702	0.8474	0.6832	0.4747	0.3153	0.1816	0.0689				1.58392	1.18172	0.615617	0.350617	0.129917	-0.000383333	0.0368167
			0.4979	0.4203	0.3145	0.3203	0.2932	0.1409	0.1458				0.9052	0.7911	0.6055	0.5171	0.2423	0.213	0.0152				1.54062	1.21142	0.614217	0.315317	0.168117	0.149417	0.0238167
		mean	0.52945	0.4726	0.38835	0.340117	0.222067	0.141667	0.0901167			mean	1.03675	0.842867	0.638367	0.5032	0.28645	0.148383	0.0476667			mean	1.50175	1.15163	0.58105	0.302967	0.1265	0.0628333	0.02905
		inhibition%	0	0.125	0.25	0.5	1	2	4	mg/ml		inhibition%	0	0.125	0.25	0.5	1	2	4	mg/ml		inhibition%	0	0.125	0.25	0.5	1	2	4	mg/ml
			-3.69251	19.1803	18.6137	42.2797	61.8283	60.865	93.7293				2.85025	5.96576	40.2653	59.8167	65.7102	87.1522	99.0933				5.72887	30.733	54.5586	80.9811	89.1183	96.0568	90.4633
			9.75541	13.174	20.8235	31.7405	57.4086	62.9427	78.7138				-5.85001	22.7683	43.5737	54.1837	71.2563	86.0815	87.2486				0.741357	19.9523	64.3804	88.1394	89.3713	98.9135	99.9723
			-6.67674	0.311644	23.4111	25.0921	57.5975	86.571	82.2646				-6.18761	22.3149	24.9482	45.4545	66.993	91.0393	94.8396				3.31169	17.8281	64.9465	76.8459	94.0059	90.9561	101.837
			6.20455	0.632732	25.2621	39.2011	70.611	79.507	93.8049				-9.92042	19.1994	46.0719	44.9916	84.0463	87.9142	99.3441				-1.72243	30.7264	65.8587	77.332	96.8093	98.8935	100.159
			-11.5497	10.5109	31.1927	36.7457	56.2754	76.1828	76.9006				6.4191	18.2638	34.1018	54.2127	69.5877	82.4837	93.3542				-5.47139	21.3107	59.0067	76.6528	91.349	100.026	97.5484
			5.95901	20.6157	40.5987	39.5033	44.6218	73.3875	72.462				12.6887	23.6942	41.5963	50.123	76.6289	79.455	98.5339				-2.58809	19.333	59.0999	79.0034	88.8053	90.0505	98.4141
		mean	-1.65793e-14	10.7376	26.6503	35.7604	58.0571	73.2427	82.9792			mean	3.84877e-15	18.7011	38.4262	51.4637	72.3704	85.6876	95.4023			mean	0	23.3139	61.3085	79.8258	91.5765	95.816	98.0656
		sd	8.49451	8.7824	8.07653	6.31336	8.43963	9.8473	8.93339			sd	8.73219	6.59032	7.72972	5.73628	6.88072	4.1233	4.68961			sd	4.09727	5.85224	4.45227	4.38848	3.22246	4.32905	4.01051
		mean±sd	0.0±8.5	10.7±8.8	26.7±8.1	35.8±6.3	58.1±8.4	73.2±9.8	83.0±8.9			mean±sd	0.0±8.7	18.7±6.6	38.4±7.7	51.5±5.7	72.4±6.9	85.7±4.1	95.4±4.7			mean±sd	0.0±4.1	23.3±5.9	61.3±4.5	79.8±4.4	91.6±3.2	95.8±4.3	98.1±4.0
		0	-3.69251	9.75541	-6.67674	6.20455	-11.5497	5.95901				0	2.85025	-5.85001	-6.18761	-9.92042	6.4191	12.6887					0	5.72887	0.741357	3.31169	-1.72243	-5.47139	-2.58809
		0.125	19.1803	13.174	0.311644	0.632732	10.5109	20.6157				0.125	5.96576	22.7683	22.3149	19.1994	18.2638	23.6942					0.125	30.733	19.9523	17.8281	30.7264	21.3107	19.333
		0.25	18.6137	20.8235	23.4111	25.2621	31.1927	40.5987				0.25	40.2653	43.5737	24.9482	46.0719	34.1018	41.5963					0.25	54.5586	64.3804	64.9465	65.8587	59.0067	59.0999
		0.5	42.2797	31.7405	25.0921	39.2011	36.7457	39.5033				0.5	59.8167	54.1837	45.4545	44.9916	54.2127	50.123					0.5	80.9811	88.1394	76.8459	77.332	76.6528	79.0034
		1	61.8283	57.4086	57.5975	70.611	56.2754	44.6218				1	65.7102	71.2563	66.993	84.0463	69.5877	76.6289					1	89.1183	89.3713	94.0059	96.8093	91.349	88.8053
		2	60.865	62.9427	86.571	79.507	76.1828	73.3875				2	87.1522	86.0815	91.0393	87.9142	82.4837	79.455					2	96.0568	98.9135	90.9561	98.8935	100.026	90.0505
		4	93.7293	78.7138	82.2646	93.8049	76.9006	72.462				4	99.0933	87.2486	94.8396	99.3441	93.3542	98.5339					4	90.4633	99.9723	101.837	100.159	97.5484	98.4141
			IC50	0.7819									IC50	0.4272										IC50	0.2169
		inhibition%	0mg/ml	0.125mg/ml	0.25mg/ml	0.5mg/ml	1.0mg/ml	2.0mg/ml	4.0mg/ml	IC50
		24h	0.0±8.5	10.7±8.8	26.7±8.1	35.8±6.3	58.1±8.4	73.2±9.8	83.0±8.9	0.7819
		48h	0.0±8.7	18.7±6.6	38.4±7.7	51.5±5.7	72.4±6.9	85.7±4.1	95.4±4.7	0.4272
		72h	0.0±4.1	23.3±5.9	61.3±4.5	79.8±4.4	91.6±3.2	95.8±4.3	98.1±4.0	0.2169

## Sheet: H358
	24h	blank	0	0.125	0.25	0.5	1	2	4	mg/ml	48h	blank	0	0.125	0.25	0.5	1	2	4	mg/ml	72h	blank	0	0.125	0.25	0.5	1	2	4	mg/ml
		0.0956	0.6943	0.6812	0.5269	0.5172	0.4368	0.402	0.2713			0.0807	1.2668	0.9505	0.9338	0.5701	0.3479	0.2437	0.1277			0.1076	1.6449	1.2556	0.8542	0.8604	0.4916	0.2578	0.1794
		0.0936	0.6317	0.5967	0.5402	0.4243	0.4168	0.3052	0.2457			0.0788	1.1417	1.1124	0.8388	0.6626	0.5441	0.2408	0.1849			0.1064	1.6592	1.3416	1.163	0.6151	0.4506	0.0821	0.1777
		0.0935	0.7598	0.6412	0.6383	0.5102	0.4517	0.3232	0.3019			0.0852	1.1031	0.9443	0.8218	0.7322	0.4745	0.3203	0.1169			0.0974	1.6138	1.5828	1.188	0.7839	0.3203	0.2001	0.1098
		0.0935	0.6101	0.5574	0.5039	0.4847	0.345	0.3081	0.1461			0.0846	1.2787	0.9506	0.7944	0.6249	0.5324	0.2011	0.1821			0.0955	1.7051	1.3981	1.2134	0.8656	0.4818	0.2654	0.0819
		0.0937	0.5981	0.6005	0.588	0.4714	0.4238	0.2954	0.1621			0.0521	1.2435	1.039	0.8002	0.6651	0.4324	0.1841	0.1013			0.1089	1.8065	1.3899	0.978	0.734	0.3284	0.1112	0.0982
		0.0915	0.6391	0.6304	0.5256	0.5033	0.4161	0.4039	0.259			0.0855	1.0917	1.1217	0.7974	0.6998	0.3526	0.2339	0.1083			0.0993	1.8547	1.2258	1.0555	0.6439	0.3749	0.1222	0.0875
	mean	0.0935667									mean	0.0778167									mean	0.102517
			0	0.125	0.25	0.5	1	2	4	mg/ml			0	0.125	0.25	0.5	1	2	4	mg/ml			0	0.125	0.25	0.5	1	2	4	mg/ml
			0.600733	0.587633	0.433333	0.423633	0.343233	0.308433	0.177733				1.18898	0.872683	0.855983	0.492283	0.270083	0.165883	0.0498833				1.54238	1.15308	0.751683	0.757883	0.389083	0.155283	0.0768833
			0.538133	0.503133	0.446633	0.330733	0.323233	0.211633	0.152133				1.06388	1.03458	0.760983	0.584783	0.466283	0.162983	0.107083				1.55668	1.23908	1.06048	0.512583	0.348083	-0.0204167	0.0751833
			0.666233	0.547633	0.544733	0.416633	0.358133	0.229633	0.208333				1.02528	0.866483	0.743983	0.654383	0.396683	0.242483	0.0390833				1.51128	1.48028	1.08548	0.681383	0.217783	0.0975833	0.00728333
			0.516533	0.463833	0.410333	0.391133	0.251433	0.214533	0.0525333				1.20088	0.872783	0.716583	0.547083	0.454583	0.123283	0.104283				1.60258	1.29558	1.11088	0.763083	0.379283	0.162883	-0.0206167
			0.504533	0.506933	0.494433	0.377833	0.330233	0.201833	0.0685333				1.16568	0.961183	0.722383	0.587283	0.354583	0.106283	0.0234833				1.70398	1.28738	0.875483	0.631483	0.225883	0.00868333	-0.00431667
			0.545533	0.536833	0.432033	0.409733	0.322533	0.310333	0.165433				1.01388	1.04388	0.719583	0.621983	0.274783	0.156083	0.0304833				1.75218	1.12328	0.952983	0.541383	0.272383	0.0196833	-0.0150167
		mean	0.56195	0.524333	0.46025	0.391617	0.321467	0.246067	0.13745			mean	1.10977	0.941933	0.75325	0.5813	0.3695	0.1595	0.05905			mean	1.61152	1.26312	0.972833	0.647967	0.305417	0.0706167	0.0199
		inhibition%	0	0.125	0.25	0.5	1	2	4	mg/ml		inhibition%	0	0.125	0.25	0.5	1	2	4	mg/ml		inhibition%	0	0.125	0.25	0.5	1	2	4	mg/ml
			-6.90156	-4.57039	22.8876	24.6137	38.921	45.1137	68.372				-7.13814	21.3633	22.8682	55.6408	75.6631	85.0524	95.5051				4.28995	28.4473	53.3555	52.9708	75.8561	90.3641	95.2291
			4.23822	10.4665	20.5208	41.1454	42.4801	62.3395	72.9276				4.1345	6.7747	31.4285	47.3057	57.9837	85.3137	90.3508				3.40259	23.1107	34.1935	68.1925	78.4003	101.267	95.3346
			-18.5574	2.54768	3.06374	25.8594	36.2695	59.1363	62.9267				7.61271	21.922	32.9604	41.0342	64.2552	78.1501	96.4782				6.21981	8.14347	32.6421	57.7179	86.4858	93.9446	99.548
			8.08198	17.46	26.9805	30.3971	55.257	61.8234	90.6516				-8.21043	21.3543	35.4294	50.7029	59.0379	88.8911	90.6031				0.554343	19.6047	31.066	52.6481	76.4642	89.8925	101.279
			10.2174	9.79031	12.0147	32.7639	41.2344	64.0834	87.8044				-5.0386	13.3887	34.9067	47.0805	68.0488	90.4229	97.8839				-5.73787	20.1136	45.6733	60.8143	85.9832	99.4612	100.268
			2.92137	4.46956	23.1189	27.0872	42.6046	44.7756	70.5608				8.63995	5.93668	35.159	43.9537	75.2395	85.9355	97.2532				-8.72884	30.2965	40.8642	66.4054	83.0977	98.7786	100.932
		mean	-4.14483e-15	6.69395	18.0977	30.3111	42.7944	56.212	75.5405			mean	1.09542e-14	15.1233	32.1254	47.6196	66.7047	85.6276	94.6791			mean	-7.69755e-15	21.6194	39.6324	59.7915	81.0479	95.618	98.7651
		sd	10.8464	7.59939	8.89891	6.10045	6.56447	8.87137	11.1433			sd	7.66091	7.49785	4.79029	5.11943	7.69075	4.24459	3.35152			sd	5.96809	7.90018	8.69671	6.59114	4.75615	4.89599	2.76256
		mean±sd	0.0±10.8	6.7±7.6	18.1±8.9	30.3±6.1	42.8±6.6	56.2±8.9	75.5±11.1			mean±sd	0.0±7.7	15.1±7.5	32.1±4.8	47.6±5.1	66.7±7.7	85.6±4.2	94.7±3.4			mean±sd	0.0±6.0	21.6±7.9	39.6±8.7	59.8±6.6	81.0±4.8	95.6±4.9	98.8±2.8
		0	-6.90156	4.23822	-18.5574	8.08198	10.2174	2.92137				0	-7.13814	4.1345	7.61271	-8.21043	-5.0386	8.63995					0	4.28995	3.40259	6.21981	0.554343	-5.73787	-8.72884
		0.125	-4.57039	10.4665	2.54768	17.46	9.79031	4.46956				0.125	21.3633	6.7747	21.922	21.3543	13.3887	5.93668					0.125	28.4473	23.1107	8.14347	19.6047	20.1136	30.2965
		0.25	22.8876	20.5208	3.06374	26.9805	12.0147	23.1189				0.25	22.8682	31.4285	32.9604	35.4294	34.9067	35.159					0.25	53.3555	34.1935	32.6421	31.066	45.6733	40.8642
		0.5	24.6137	41.1454	25.8594	30.3971	32.7639	27.0872				0.5	55.6408	47.3057	41.0342	50.7029	47.0805	43.9537					0.5	52.9708	68.1925	57.7179	52.6481	60.8143	66.4054
		1	38.921	42.4801	36.2695	55.257	41.2344	42.6046				1	75.6631	57.9837	64.2552	59.0379	68.0488	75.2395					1	75.8561	78.4003	86.4858	76.4642	85.9832	83.0977
		2	45.1137	62.3395	59.1363	61.8234	64.0834	44.7756				2	85.0524	85.3137	78.1501	88.8911	90.4229	85.9355					2	90.3641	101.267	93.9446	89.8925	99.4612	98.7786
		4	68.372	72.9276	62.9267	90.6516	87.8044	70.5608				4	95.5051	90.3508	96.4782	90.6031	97.8839	97.2532					4	95.2291	95.3346	99.548	101.279	100.268	100.932
			IC50	1.351									IC50	0.513										IC50	0.3436
		inhibition%	0mg/ml	0.125mg/ml	0.25mg/ml	0.5mg/ml	1.0mg/ml	2.0mg/ml	4.0mg/ml	IC50
		24h	0.0±10.8	6.7±7.6	18.1±8.9	30.3±6.1	42.8±6.6	56.2±8.9	75.5±11.1	1.351
		48h	0.0±7.7	15.1±7.5	32.1±4.8	47.6±5.1	66.7±7.7	85.6±4.2	94.7±3.4	0.513
		72h	0.0±6.0	21.6±7.9	39.6±8.7	59.8±6.6	81.0±4.8	95.6±4.9	98.8±2.8	0.3436

## Sheet: HCC827
	24h	blank	0	0.125	0.25	0.5	1	2	4	mg/ml	48h	blank	0	0.125	0.25	0.5	1	2	4	mg/ml	72h	blank	0	0.125	0.25	0.5	1	2	4	mg/ml
		0.0998	0.7991	0.8029	0.6528	0.4554	0.4655	0.2632	0.1697			0.0879	1.3304	1.1328	1.0772	0.7641	0.4603	0.2807	0.0969			0.1018	1.5461	1.3624	0.9485	0.4525	0.384	0.1919	0.1339
		0.0984	0.8784	0.7636	0.6794	0.516	0.3847	0.2488	0.1095			0.0871	1.4206	1.2586	0.9429	0.4225	0.3455	0.2918	0.1797			0.1033	1.6875	1.1837	0.8431	0.3706	0.3813	0.2428	0.0747
		0.0963	0.7345	0.7531	0.7288	0.5342	0.3575	0.3203	0.2056			0.0871	1.4241	1.2633	1.136	0.6213	0.2897	0.0104	0.0901			0.1027	1.5795	1.2335	1.1439	0.5118	0.2388	0.1121	0.0805
		0.1012	0.717	0.8681	0.5927	0.5053	0.4488	0.1727	0.1808			0.0879	1.4628	1.1956	0.9217	0.7178	0.4529	0.0728	0.1245			0.1036	1.7126	1.3664	0.9883	0.5104	0.2224	0.1105	0.084
		0.1022	0.8343	0.7923	0.6625	0.5691	0.3843	0.1912	0.1982			0.0876	1.3783	1.1053	0.9411	0.6222	0.3628	0.2291	0.2164			0.1025	1.6603	1.1535	0.9369	0.5617	0.2253	0.1448	0.2516
		0.1007	0.8741	0.7078	0.6327	0.5102	0.4331	0.2298	0.1196			0.0862	1.2783	1.249	0.8634	0.5646	0.4898	0.1605	0.2627			0.1066	1.4506	1.3379	1.0611	0.3568	0.3596	0.2082	0.1972
	mean	0.0997667									mean	0.0873									mean	0.103417
			0	0.125	0.25	0.5	1	2	4	mg/ml			0	0.125	0.25	0.5	1	2	4	mg/ml			0	0.125	0.25	0.5	1	2	4	mg/ml
			0.699333	0.703133	0.553033	0.355633	0.365733	0.163433	0.0699333				1.2431	1.0455	0.9899	0.6768	0.373	0.1934	0.0096				1.44268	1.25898	0.845083	0.349083	0.280583	0.0884833	0.0304833
			0.778633	0.663833	0.579633	0.416233	0.284933	0.149033	0.00973333				1.3333	1.1713	0.8556	0.3352	0.2582	0.2045	0.0924				1.58408	1.08028	0.739683	0.267183	0.277883	0.139383	-0.0287167
			0.634733	0.653333	0.629033	0.434433	0.257733	0.220533	0.105833				1.3368	1.176	1.0487	0.534	0.2024	-0.0769	0.0028				1.47608	1.13008	1.04048	0.408383	0.135383	0.00868333	-0.0229167
			0.617233	0.768333	0.492933	0.405533	0.349033	0.0729333	0.0810333				1.3755	1.1083	0.8344	0.6305	0.3656	-0.0145	0.0372				1.60918	1.26298	0.884883	0.406983	0.118983	0.00708333	-0.0194167
			0.734533	0.692533	0.562733	0.469333	0.284533	0.0914333	0.0984333				1.291	1.018	0.8538	0.5349	0.2755	0.1418	0.1291				1.55688	1.05008	0.833483	0.458283	0.121883	0.0413833	0.148183
			0.774333	0.608033	0.532933	0.410433	0.333333	0.130033	0.0198333				1.191	1.1617	0.7761	0.4773	0.4025	0.0732	0.1754				1.34718	1.23448	0.957683	0.253383	0.256183	0.104783	0.0937833
		mean	0.706467	0.681533	0.558383	0.415267	0.31255	0.1379	0.0641333			mean	1.29512	1.11347	0.893083	0.53145	0.312867	0.0869167	0.0744167			mean	1.50268	1.16948	0.88355	0.357217	0.198483	0.0649667	0.0335667
		inhibition%	0	0.125	0.25	0.5	1	2	4	mg/ml		inhibition%	0	0.125	0.25	0.5	1	2	4	mg/ml		inhibition%	0	0.125	0.25	0.5	1	2	4	mg/ml
			1.00972	0.471832	21.7184	49.6603	48.2306	76.8661	90.101				4.01637	19.2737	23.5667	47.7422	71.1995	85.067	99.2588				3.99286	16.2177	43.7617	76.7693	81.3278	94.1116	97.9714
			-10.2152	6.03473	17.9532	41.0824	59.6678	78.9044	98.6223				-2.94825	9.56027	33.9365	74.1182	80.0636	84.2099	92.8655				-5.41698	28.1097	50.7758	82.2196	81.5075	90.7244	101.911
			10.1538	7.521	10.9606	38.5062	63.518	68.7836	85.0193				-3.2185	9.19737	19.0266	58.7682	84.3721	105.938	99.7838				1.77017	24.7956	30.7583	72.8231	90.9906	99.4221	101.525
			12.6309	-8.7572	30.2255	42.597	50.5945	89.6763	88.5298				-6.20665	14.4247	35.5734	51.3171	71.7709	101.12	97.1277				-7.08732	15.9515	41.1131	72.9162	92.0819	99.5286	101.292
			-3.97282	1.97226	20.3454	33.5661	59.7245	87.0577	86.0668				0.317861	21.397	34.0754	58.6987	78.7278	89.0512	90.0318				-3.60688	30.1195	44.5337	69.5023	91.889	97.246	90.1388
			-9.60649	13.9332	24.5636	41.9034	52.8168	81.5938	97.1926				8.03917	10.3015	40.0749	63.1462	68.9217	94.348	86.4568				10.3482	17.8481	36.2685	83.1379	82.9516	93.0269	93.7589
		mean	0	3.5293	20.9611	41.2192	55.7587	80.4803	90.922			mean	0	14.0258	31.0422	58.9651	75.8426	93.2889	94.2541			mean	5.32907e-15	22.1737	41.2019	76.2281	86.7914	95.6766	97.7662
		sd	9.75784	7.65744	6.46245	5.28332	6.05327	7.50236	5.71709			sd	5.26182	5.2756	7.99945	9.29142	6.08159	8.83651	5.37467			sd	6.61429	6.2952	6.96748	5.50882	5.36883	3.61455	4.85837
		mean±sd	0.0±9.8	3.5±7.7	21.0±6.5	41.2±5.3	55.8±6.1	80.5±7.5	90.9±5.7			mean±sd	0.0±5.3	14.0±5.3	31.0±8.0	59.0±9.3	75.8±6.1	93.3±8.8	94.3±5.4			mean±sd	0.0±6.6	22.2±6.3	41.2±7.0	76.2±5.5	86.8±5.4	95.7±3.6	97.8±4.9
		0	1.00972	-10.2152	10.1538	12.6309	-3.97282	-9.60649				0	4.01637	-2.94825	-3.2185	-6.20665	0.317861	8.03917					0	3.99286	-5.41698	1.77017	-7.08732	-3.60688	10.3482
		0.125	0.471832	6.03473	7.521	-8.7572	1.97226	13.9332				0.125	19.2737	9.56027	9.19737	14.4247	21.397	10.3015					0.125	16.2177	28.1097	24.7956	15.9515	30.1195	17.8481
		0.25	21.7184	17.9532	10.9606	30.2255	20.3454	24.5636				0.25	23.5667	33.9365	19.0266	35.5734	34.0754	40.0749					0.25	43.7617	50.7758	30.7583	41.1131	44.5337	36.2685
		0.5	49.6603	41.0824	38.5062	42.597	33.5661	41.9034				0.5	47.7422	74.1182	58.7682	51.3171	58.6987	63.1462					0.5	76.7693	82.2196	72.8231	72.9162	69.5023	83.1379
		1	48.2306	59.6678	63.518	50.5945	59.7245	52.8168				1	71.1995	80.0636	84.3721	71.7709	78.7278	68.9217					1	81.3278	81.5075	90.9906	92.0819	91.889	82.9516
		2	76.8661	78.9044	68.7836	89.6763	87.0577	81.5938				2	85.067	84.2099	105.938	101.12	89.0512	94.348					2	94.1116	90.7244	99.4221	99.5286	97.246	93.0269
		4	90.101	98.6223	85.0193	88.5298	86.0668	97.1926				4	99.2588	92.8655	99.7838	97.1277	90.0318	86.4568					4	97.9714	101.911	101.525	101.292	90.1388	93.7589
			IC50	0.7361									IC50	0.4173										IC50	0.2835
		inhibition%	0mg/ml	0.125mg/ml	0.25mg/ml	0.5mg/ml	1.0mg/ml	2.0mg/ml	4.0mg/ml	IC50
		24h	0.0±9.8	3.5±7.7	21.0±6.5	41.2±5.3	55.8±6.1	80.5±7.5	90.9±5.7	0.7361
		48h	0.0±5.3	14.0±5.3	31.0±8.0	59.0±9.3	75.8±6.1	93.3±8.8	94.3±5.4	0.4173
		72h	0.0±6.6	22.2±6.3	41.2±7.0	76.2±5.5	86.8±5.4	95.7±3.6	97.8±4.9	0.2835

## Sheet: MRC-5
	24h	blank	0	0.125	0.25	0.5	1	2	4	mg/ml	48h	blank	0	0.125	0.25	0.5	1	2	4	mg/ml	72h	blank	0	0.125	0.25	0.5	1	2	4	mg/ml
		0.0781	0.6241	0.6203	0.5574	0.5407	0.4786	0.3837	0.2083			0.0864	0.9568	0.8556	0.7542	0.6604	0.5916	0.4578	0.2794			0.1033	1.3359	1.2061	0.9177	0.7544	0.5616	0.4679	0.4466
		0.0868	0.6529	0.5948	0.535	0.4365	0.452	0.2727	0.3878			0.0852	0.8823	0.9416	0.8263	0.6551	0.4106	0.4721	0.3777			0.0996	1.2747	1.165	0.8408	0.8686	0.4963	0.4888	0.2935
		0.0878	0.5399	0.5429	0.6156	0.4691	0.3495	0.3476	0.3069			0.0862	0.8369	0.8828	0.7188	0.5839	0.5203	0.4001	0.3398			0.1014	1.2349	1.0263	0.9761	0.7237	0.6459	0.4726	0.2783
		0.0886	0.5717	0.5241	0.5021	0.4221	0.3321	0.385	0.2074			0.0843	0.9282	0.7981	0.7226	0.6256	0.4818	0.3654	0.1819			0.0988	1.1905	1.1664	0.8746	0.7303	0.5829	0.3532	0.2718
		0.0882	0.5657	0.5489	0.4352	0.4521	0.358	0.2026	0.3261			0.0877	1.0296	0.7899	0.7978	0.5734	0.4684	0.3112	0.3182			0.1044	1.2287	1.0074	0.9694	0.7614	0.6145	0.4127	0.2955
		0.0853	0.573	0.5831	0.5186	0.4954	0.3697	0.3174	0.2209			0.0881	0.9778	0.8258	0.7555	0.6439	0.6249	0.3674	0.2675			0.1021	1.3545	0.9889	0.9634	0.7117	0.4967	0.3877	0.2702
	mean	0.0858									mean	0.0863167									mean	0.1016
			0	0.125	0.25	0.5	1	2	4	mg/ml			0	0.125	0.25	0.5	1	2	4	mg/ml			0	0.125	0.25	0.5	1	2	4	mg/ml
			0.5383	0.5345	0.4716	0.4549	0.3928	0.2979	0.1225				0.870483	0.769283	0.667883	0.574083	0.505283	0.371483	0.193083				1.2343	1.1045	0.8161	0.6528	0.46	0.3663	0.345
			0.5671	0.509	0.4492	0.3507	0.3662	0.1869	0.302				0.795983	0.855283	0.739983	0.568783	0.324283	0.385783	0.291383				1.1731	1.0634	0.7392	0.767	0.3947	0.3872	0.1919
			0.4541	0.4571	0.5298	0.3833	0.2637	0.2618	0.2211				0.750583	0.796483	0.632483	0.497583	0.433983	0.313783	0.253483				1.1333	0.9247	0.8745	0.6221	0.5443	0.371	0.1767
			0.4859	0.4383	0.4163	0.3363	0.2463	0.2992	0.1216				0.841883	0.711783	0.636283	0.539283	0.395483	0.279083	0.0955833				1.0889	1.0648	0.773	0.6287	0.4813	0.2516	0.1702
			0.4799	0.4631	0.3494	0.3663	0.2722	0.1168	0.2403				0.943283	0.703583	0.711483	0.487083	0.382083	0.224883	0.231883				1.1271	0.9058	0.8678	0.6598	0.5129	0.3111	0.1939
			0.4872	0.4973	0.4328	0.4096	0.2839	0.2316	0.1351				0.891483	0.739483	0.669183	0.557583	0.538583	0.281083	0.181183				1.2529	0.8873	0.8618	0.6101	0.3951	0.2861	0.1686
		mean	0.502083	0.483217	0.441517	0.383517	0.304183	0.232367	0.190433			mean	0.84895	0.76265	0.676217	0.5374	0.42995	0.30935	0.207767			mean	1.16827	0.99175	0.822067	0.65675	0.464717	0.328883	0.207717
		inhibition%	0	0.125	0.25	0.5	1	2	4	mg/ml		inhibition%	0	0.125	0.25	0.5	1	2	4	mg/ml		inhibition%	0	0.125	0.25	0.5	1	2	4	mg/ml
			-7.21328	-6.45643	6.07137	9.39751	21.766	40.6672	75.6017				-2.53647	9.38414	21.3283	32.3773	40.4814	56.242	77.2562				-5.65225	5.45823	30.1444	44.1223	60.6254	68.6459	70.4691
			-12.9494	-1.37759	10.5328	30.151	27.0639	62.7751	39.8506				6.23908	-0.74602	12.8355	33.0016	61.8018	54.5576	65.6772				-0.413718	8.97626	36.7268	34.3472	66.2149	66.8569	83.574
			9.55685	8.95934	-5.52033	23.6581	47.4788	47.8573	55.9635				11.5869	6.18018	25.4982	41.3884	48.88	63.0387	70.1415				2.99304	20.8486	25.1455	46.7502	53.4096	68.2436	84.875
			3.22324	12.7037	17.0855	33.0191	50.9444	40.4083	75.7809				0.832401	16.1572	25.0506	36.4764	53.415	67.1261	88.741				6.79354	8.85643	33.8336	46.1852	58.8022	78.4638	85.4314
			4.41826	7.76432	30.41	27.044	45.7859	76.7369	52.1394				-11.1118	17.1231	16.1926	42.6252	54.9934	73.5104	72.6859				3.52374	22.4663	25.719	43.5232	56.0974	73.3708	83.4028
			2.96432	0.952697	13.7992	18.4199	43.4556	53.8722	73.0921				-5.01011	12.8944	21.1752	34.3208	36.5589	66.8905	78.658				-7.24435	24.0499	26.2326	47.7773	66.1807	75.5107	85.5684
		mean	1.31746e-14	3.75768	12.0631	23.6149	39.4158	53.7195	62.0714			mean	1.62833e-15	10.1655	20.3467	36.6983	49.3551	63.5609	75.5266			mean	1.92439e-15	15.1093	29.6336	43.7842	60.2217	71.8486	82.2201
		sd	8.36359	7.23477	11.9354	8.62603	11.9909	14.0978	14.9812			sd	8.11025	6.74255	4.97975	4.36266	9.44358	7.17896	8.01868			sd	5.51592	8.20798	4.80099	4.89381	5.23489	4.64027	5.82907
		mean±sd	0.0±8.4	3.8±7.2	12.1±11.9	23.6±8.6	39.4±12.0	53.7±14.1	62.1±15.0			mean±sd	0.0±8.1	10.2±6.7	20.3±5.0	36.7±4.4	49.4±9.4	63.6±7.2	75.5±8.0			mean±sd	0.0±5.5	15.1±8.2	29.6±4.8	43.8±4.9	60.2±5.2	71.8±4.6	82.2±5.8
		0	-7.21328	-12.9494	9.55685	3.22324	4.41826	2.96432				0	-2.53647	6.23908	11.5869	0.832401	-11.1118	-5.01011					0	-5.65225	-0.413718	2.99304	6.79354	3.52374	-7.24435
		0.125	-6.45643	-1.37759	8.95934	12.7037	7.76432	0.952697				0.125	9.38414	-0.74602	6.18018	16.1572	17.1231	12.8944					0.125	5.45823	8.97626	20.8486	8.85643	22.4663	24.0499
		0.25	6.07137	10.5328	-5.52033	17.0855	30.41	13.7992				0.25	21.3283	12.8355	25.4982	25.0506	16.1926	21.1752					0.25	30.1444	36.7268	25.1455	33.8336	25.719	26.2326
		0.5	9.39751	30.151	23.6581	33.0191	27.044	18.4199				0.5	32.3773	33.0016	41.3884	36.4764	42.6252	34.3208					0.5	44.1223	34.3472	46.7502	46.1852	43.5232	47.7773
		1	21.766	27.0639	47.4788	50.9444	45.7859	43.4556				1	40.4814	61.8018	48.88	53.415	54.9934	36.5589					1	60.6254	66.2149	53.4096	58.8022	56.0974	66.1807
		2	40.6672	62.7751	47.8573	40.4083	76.7369	53.8722				2	56.242	54.5576	63.0387	67.1261	73.5104	66.8905					2	68.6459	66.8569	68.2436	78.4638	73.3708	75.5107
		4	75.6017	39.8506	55.9635	75.7809	52.1394	73.0921				4	77.2562	65.6772	70.1415	88.741	72.6859	78.658					4	70.4691	83.574	84.875	85.4314	83.4028	85.5684
			IC50	1.889									IC50	1.056										IC50	0.6787
		inhibition%	0mg/ml	0.125mg/ml	0.25mg/ml	0.5mg/ml	1.0mg/ml	2.0mg/ml	4.0mg/ml	IC50
		24h	0.0±8.4	3.8±7.2	12.1±11.9	23.6±8.6	39.4±12.0	53.7±14.1	62.1±15.0	1.889
		48h	0.0±8.1	10.2±6.7	20.3±5.0	36.7±4.4	49.4±9.4	63.6±7.2	75.5±8.0	1.056
		72h	0.0±5.5	15.1±8.2	29.6±4.8	43.8±4.9	60.2±5.2	71.8±4.6	82.2±5.8	0.6787
