# Supplementary material for: Taxus wallichiana var. chinensis (Pilg.) Florin Aqueous Extract Suppresses the Proliferation and Metastasis in Lung Carcinoma via JAK/STAT3 Signaling Pathway
Source: Front Pharmacol. 2021 Nov 16;12:736442. doi: 10.3389/fphar.2021.736442 (PMC8635059; doi:10.3389/fphar.2021.736442)
Supplement: Supplementary file 2 [file DataSheet1.ZIP › 4-cycle.xlsx]

## Sheet: 第一次
		A549-CK	0.125	0.25	0.5				HCC827-CK	0.125	0.25	0.5
	G1	50.5	62.1	66.9	73.9			G1	53.8	57.5	68.1	71
		52.6	59.9	63.3	70.6				51	62.4	64.8	73
		56.4	57.8	64.7	71.5				50.5	59.7	63.5	71.4
	mean	53.1667	59.9333	64.9667	72			mean	51.7667	59.8667	65.4667	71.8
	sd	2.99054	2.15019	1.81475	1.70587			sd	1.77858	2.45425	2.37136	1.0583
	p		0.0334714	0.00427876	0.000692306			p		0.00981618	0.00132066	7.41701e-05
	mean±sd	53.2±3.0	59.9±2.2	65.0±1.8	72.0±1.7			mean±sd	51.8±1.8	59.9±2.5	65.5±2.4	71.8±1.1
		A549-CK	0.125	0.25	0.5				HCC827-CK	0.125	0.25	0.5
	S	37.2	28.3	17.4	22.8			S	35.6	30.5	22.2	17.9
		32.9	26.4	25.4	20.9				33.3	27.8	25.6	17.1
		36.7	31.9	24.5	21.1				38.7	30.4	26.3	20.6
	mean	35.6	28.8667	22.4333	21.6			mean	35.8667	29.5667	24.7	18.5333
	sd	2.3516	2.79344	4.38216	1.04403			sd	2.70986	1.5308	2.19317	1.83394
	p		0.0330928	0.0101405	0.000706642			p		0.0247609	0.00516351	0.000783531
	mean±sd	35.6±2.4	28.9±2.8	22.4±4.4	21.6±1.0			mean±sd	35.9±2.7	29.6±1.5	24.7±2.2	18.5±1.8
		A549-CK	0.125	0.25	0.5				HCC827-CK	0.125	0.25	0.5
	G2	12	7.83	14.3	4.94				11.59	10.4	10.6	10.5
		13.4	12.7	9.6	9.07				14.9	9.84	7.61	10.6
		6.15	9.09	9.7	8.45				10.81	8.86	9.31	8.07
	mean	10.5167	9.87333	11.2	7.48667			mean	12.4333	9.7	9.17333	9.72333
	sd	3.84589	2.52773	2.68514	2.22716			sd	2.1715	0.779487	1.49968	1.4327
	p		0.820594	0.81322	0.303068			p		0.109444	0.0991314	0.145516
	mean±sd	10.5±3.8	9.9±2.5	11.2±2.7	7.5±2.2			mean±sd	12.4±2.2	9.7±0.8	9.2±1.5	9.7±1.4
	A549	0	0.125	0.25	0.5			HCC827	0	0.125	0.25	0.5
	G1	53.2±3.0	59.9±2.2	65.0±1.8	72.0±1.7			G1	51.8±1.8	59.9±2.5	65.5±2.4	71.8±1.1
	S	35.6±2.4	28.9±2.8	22.4±4.4	21.6±1.0			S	35.9±2.7	29.6±1.5	24.7±2.2	18.5±1.8
	G2	10.5±3.8	9.9±2.5	11.2±2.7	7.5±2.2			G2	12.4±2.2	9.7±0.8	9.2±1.5	9.7±1.4
