# Supplementary material for: Taxus wallichiana var. chinensis (Pilg.) Florin Aqueous Extract Suppresses the Proliferation and Metastasis in Lung Carcinoma via JAK/STAT3 Signaling Pathway
Source: Front Pharmacol. 2021 Nov 16;12:736442. doi: 10.3389/fphar.2021.736442 (PMC8635059; doi:10.3389/fphar.2021.736442)
Supplement: Supplementary file 2 [file DataSheet1.ZIP › 5-transwell assay.xlsx]

## Sheet: A549
	A549	number						A549	migration%
		0.0mg/ml	0.125mg/ml	0.25mg/ml	0.5mg/ml				0.0mg/ml	0.125mg/ml	0.25mg/ml	0.5mg/ml
	1	48	38	24	18			1	82.1918	65.0685	41.0959	30.8219
	2	44	48	24	12			2	75.3425	82.1918	41.0959	20.5479
	3	72	32	32	14			3	123.288	54.7945	54.7945	23.9726
	4	68	45	39	16			4	116.438	77.0548	66.7808	27.3973
	5	60	39	30	12			5	102.74	66.7808	51.3699	20.5479
	mean	58.4						mean	100	69.1781	51.0274	24.6575
								sd	20.8876	10.7345	10.7209	4.46521
								mean±sd	100.0±20.9	69.2±10.7	51.0±10.7	24.7±4.5
								P		0.0188621	0.00161474	4.83531e-05
									0.0mg/ml	0.125mg/ml	0.25mg/ml	0.5mg/ml
								mean±sd	100.0±20.9	69.2±10.7	51.0±10.7	24.7±4.5

## Sheet: HCC827
	HCC827	number						HCC827	migration%
		0.0mg/ml	0.125mg/ml	0.25mg/ml	0.5mg/ml				0.0mg/ml	0.125mg/ml	0.25mg/ml	0.5mg/ml
	1	98	80	36	18			1	92.4528	75.4717	33.9623	16.9811
	2	106	71	69	21			2	100	66.9811	65.0943	19.8113
	3	124	62	45	30			3	116.981	58.4906	42.4528	28.3019
	4	89	96	55	30			4	83.9623	90.566	51.8868	28.3019
	5	113	79	40	36			5	106.604	74.5283	37.7358	33.9623
	mean	106						mean	100	73.2075	46.2264	25.4717
								sd	12.7096	11.8696	12.4978	6.93252
								mean±sd	100.0±12.7	73.2±11.9	46.2±12.5	25.5±6.9
								P		0.0087588	0.000145698	2.94161e-06
									0.0mg/ml	0.125mg/ml	0.25mg/ml	0.5mg/ml
								mean±sd	100.0±12.7	73.2±11.9	46.2±12.5	25.5±6.9
