# Supplementary material for: Taxus wallichiana var. chinensis (Pilg.) Florin Aqueous Extract Suppresses the Proliferation and Metastasis in Lung Carcinoma via JAK/STAT3 Signaling Pathway
Source: Front Pharmacol. 2021 Nov 16;12:736442. doi: 10.3389/fphar.2021.736442 (PMC8635059; doi:10.3389/fphar.2021.736442)
Supplement: Supplementary file 2 [file DataSheet1.ZIP › 5-wound healing assay.xlsx]

## Sheet: A549
	A549	area						A549	relative area
	0h	0.0mg/ml	0.125mg/ml	0.25mg/ml	0.5mg/ml			0h	0.0mg/ml	0.125mg/ml	0.25mg/ml	0.5mg/ml
	1	635446	725375	534940	718937			1	0.99218	1.03506	0.832041	1.08603
	2	596986	771869	750893	720857			2	0.932129	1.10141	1.16793	1.08893
	3	591887	746533	646246	715695			3	0.924167	1.06525	1.00517	1.08113
	4	718572	678293	653614	592655			4	1.12197	0.96788	1.01663	0.895267
	5	659382	581945	628931	561789			5	1.02955	0.830397	0.978234	0.848641
	mean	640455	700803	642925	661987			mean	1	1	1	1
	24h	0.0mg/ml	0.125mg/ml	0.25mg/ml	0.5mg/ml			24h	0.0mg/ml	0.125mg/ml	0.25mg/ml	0.5mg/ml
	1	328893	381809	575753	574984			1	0.513531	0.544816	0.895522	0.868573
	2	334425	383534	490526	508744			2	0.522168	0.547278	0.76296	0.768511
	3	313239	491876	484137	519694			3	0.489089	0.701875	0.753023	0.785052
	4	355634	513812	538422	541886			4	0.555284	0.733176	0.837457	0.818575
	5	282790	423862	509758	544391			5	0.441546	0.604823	0.792873	0.82236
								A549	wound healing percentage%
								0h-24h	0.0mg/ml	0.125mg/ml	0.25mg/ml	0.5mg/ml
								1	47.8649	49.0246	-6.34802	21.7456
								2	40.996	55.4129	40.4973	32.0419
								3	43.5078	36.3379	25.2143	29.608
								4	56.6688	23.4704	17.9169	7.66919
								5	58.8007	22.5574	18.5361	2.62815
								mean	49.5677	37.3606	19.1633	18.7386
								sd	7.88621	14.7906	16.9154	13.0981
								mean±sd	49.6±7.9	37.4±14.8	19.2±16.9	18.7±13.1
								P		0.142077	0.00656282	0.00197877

## Sheet: HCC827
	HCC827	area						HCC827	relative area
	0h	0.0mg/ml	0.125mg/ml	0.25mg/ml	0.5mg/ml			0h	0.0mg/ml	0.125mg/ml	0.25mg/ml	0.5mg/ml
	1	552407	628482	599388	542526			1	0.883883	0.990449	0.979895	0.889027
	2	626048	649327	669344	668725			2	1.00171	1.0233	1.09426	1.09583
	3	656396	597300	584901	630689			3	1.05027	0.941308	0.956212	1.0335
	4	647590	689071	597466	595538			4	1.03618	1.08593	0.976753	0.975897
	5	642445	608533	607330	613755			5	1.02795	0.95901	0.992879	1.00575
	mean	624977	634543	611686	610247			mean	1	1	1	1
	24h	0.0mg/ml	0.125mg/ml	0.25mg/ml	0.5mg/ml			24h	0.0mg/ml	0.125mg/ml	0.25mg/ml	0.5mg/ml
	1	366191	452957	505761	555729			1	0.585927	0.713832	0.826831	0.910663
	2	397882	405269	593308	631384			2	0.636634	0.638679	0.969955	1.03464
	3	382404	451360	482442	586286			3	0.611869	0.711316	0.788709	0.960736
	4	350967	391946	544002	545496			4	0.561568	0.617683	0.889349	0.893894
	5	316392	440727	511593	485889			5	0.506246	0.694559	0.836366	0.796217
								HCC827	wound healing percentage%
								0h-24h	0.0mg/ml	0.125mg/ml	0.25mg/ml	0.5mg/ml
								1	29.7956	27.6617	15.3064	-2.16355
								2	36.5079	38.462	12.4306	6.119
								3	43.8403	22.9992	16.7503	7.27624
								4	47.4614	46.8251	8.74044	8.20029
								5	52.1704	26.4452	15.6513	20.9532
								mean	41.9551	32.4786	13.7758	8.07703
								sd	8.88468	9.88794	3.23544	8.2939
								mean±sd	42.0±8.9	32.5±9.9	13.8±3.2	8.1±8.3
								P		0.14959	0.000158496	0.000250367
