# Supplementary material for: Taxus wallichiana var. chinensis (Pilg.) Florin Aqueous Extract Suppresses the Proliferation and Metastasis in Lung Carcinoma via JAK/STAT3 Signaling Pathway
Source: Front Pharmacol. 2021 Nov 16;12:736442. doi: 10.3389/fphar.2021.736442 (PMC8635059; doi:10.3389/fphar.2021.736442)
Supplement: Supplementary file 2 [file DataSheet1.ZIP › 7-A549.xls]

## Sheet: table
2020.06.15	A549				D1	2020.06.19	A549				D5	2020.06.22	A549				D8	2020.06.26	A549				D12	2020.06.29	A549				D15	2020.07.03	A549				D19	2020.07.06	A549				D22	2020.07.10	A549				D26	2020.07.13	A549
group	No	weight（g）	long（mm）	width（mm）	TV(mm3)	group	No	weight（g）	long（mm）	width（mm）	TV(mm3)	group	No	weight（g）	long（mm）	width（mm）	TV(mm3)	group	No	weight（g）	long（mm）	width（mm）	TV(mm3)	group	No	weight（g）	long（mm）	width（mm）	TV(mm3)	group	No	weight（g）	long（mm）	width（mm）	TV(mm3)	group	No	weight（g）	long（mm）	width（mm）	TV(mm3)	group	No	weight（g）	long（mm）	width（mm）	TV(mm3)	group	No
A549	1	21.29			0	A549	1	21.6			0	A549	1	22.01			0	A549	1	22.36			0	A549	1	22.65			0	A549	1	22.86	5.46	4.54	56.2697	A549	1	22.97	5.97	5.01	74.9238	A549	1	23.11	6.72	5.64	106.88	A549	1
	2	20.69			0		2	20.98			0		2	21.41			0		2	21.73			0		2	21.94	5.23	5.18	70.1667		2	22.21	5.83	5.82	98.738		2	22.34	6.59	6.42	135.808		2	22.55	7.44	7.03	183.846		2
	3	19.95			0		3	20.38			0		3	20.66			0		3	20.85	6.32	4.33	59.2465		3	21	7.06	5	88.25		3	21.16	7.69	5.69	124.486		3	21.4	8.24	6.14	155.322		3	21.64	8.98	6.9	213.769		3
	4	21.05			0		4	21.38			0		4	21.65	4.78	4.59	50.3528		4	21.99	5.59	5.22	76.1593		4	22.16	6.44	5.98	115.148		4	22.39	7.23	6.64	159.384		4	22.75	8.1	7.27	214.054		4	22.89	8.97	8.09	293.535		4
	5	21.54			0		5	21.87			0		5	22.22	5.27	4.91	63.5248		5	22.54	6.08	5.66	97.3882		5	22.73	6.91	6.3	137.129		5	22.93	7.68	6.83	179.132		5	23.31	8.4	7.52	237.512		5	23.47	9.12	8.29	313.382		5
	6	21.16			0		6	21.59	5.26	4.69	57.8497		6	21.92	6.12	5.44	90.5564		6	22.25	6.91	6.15	130.677		6	22.44	7.63	6.93	183.215		6	22.73	8.37	7.5	235.406		6	23.01	9.21	8.1	302.134		6	23.12	9.93	8.91	394.162		6
	7	19.72			0		7	20.16	7.05	4.01	56.6824		7	20.57	9.08	5.06	116.24		7	20.78	9.86	5.7	160.176		7	20.99	10.56	6.37	214.246		7	21.33	11.29	6.88	267.203		7	21.53	11.92	7.46	331.684		7	21.73	12.68	8.3	436.763		7
	8	19.59			0		8	19.97			0		8	20.38			0		8	20.65	6.34	4.98	78.6173		8	20.91	7.1	5.63	112.524		8	21.09	7.78	6.15	147.13		8	21.34	8.55	6.74	194.203		8	21.71	9.52	7.36	257.847		8
	9	19.42			0		9	19.75			0		9	20.17	5.08	4.95	62.2364		9	20.45	5.93	5.61	93.3148		9	20.78	6.79	6.37	137.759		9	21.08	7.5	6.92	179.574		9	21.47	8.15	7.47	227.389		9	21.78	9.21	8.37	322.612		9
	10	19.85			0		10	20.22			0		10	20.57	5.28	4.69	58.0697		10	20.74	6.01	5.47	89.9123		10	20.89	6.78	6.1	126.142		10	21.14	7.41	6.64	163.352		10	21.26	8.16	7.04	202.211		10	21.47	9.19	7.86	283.877		10
mean		20.426			0	mean		20.79			11.4532	mean		21.156			44.098	mean		21.434			78.5491	mean		21.649			118.458	mean		21.892			161.067	mean		22.138			207.524	mean		22.347			280.667	mean
SD		0.799517			0	SD		0.781068			24.1471	SD		0.764551			42.2718	SD		0.814906			50.3328	SD		0.807939			59.1345	SD		0.801773			61.344	SD		0.81716			75.5424	SD		0.756733			97.0823	SD
A549+AETC	11	21.33			0	A549+AETC	11	21.71			0	A549+AETC	11	22.06			0	A549+AETC	11	22.28			0	A549+AETC	11	22.45	5.62	4.45	55.645	A549+AETC	11	22.69	6.22	5.07	79.9422	A549+AETC	11	22.89	6.91	5.42	101.495	A549+AETC	11	23.22	7.66	6.01	138.34	A549+AETC	11
	12	20.42			0		12	20.82			0		12	21.26			0		12	21.53			0		12	21.8	6.69	4.42	65.3493		12	22.11	7.31	5	91.375		12	22.46	7.91	5.68	127.598		12	22.77	8.55	6.19	163.801		12
	13	20.14			0		13	20.5			0		13	20.84			0		13	21.1	6.36	3.83	46.6471		13	21.35	7.25	4.49	73.0804		13	21.66	7.85	5.02	98.9116		13	21.77	8.4	5.49	126.588		13	22.16	9.12	6.14	171.91		13
	14	20.68			0		14	21.11			0		14	21.39			0		14	21.61	5.12	4.81	59.2284		14	21.83	5.88	5.5	88.935		14	22.11	6.54	6.13	122.876		14	22.23	7.14	6.6	155.509		14	22.44	7.89	7.16	202.243		14
	15	20.21			0		15	20.65			0		15	20.92	4.73	4.64	50.9175		15	21.2	5.6	5.26	77.4693		15	21.48	6.39	6.01	115.404		15	21.79	7.02	6.53	149.67		15	22.07	7.82	7.38	212.956		15	22.41	8.54	7.91	267.166		15
	16	20.14			0		16	20.39	5.13	4.52	52.404		16	20.76	5.99	5.35	85.7244		16	21	6.76	6.07	124.536		16	21.27	7.58	6.75	172.682		16	21.59	8.28	7.27	218.811		16	21.87	8.81	7.78	266.628		16	22.03	9.48	8.24	321.835		16
	17	20.47			0		17	20.75	5	4.68	54.756		17	21.2	5.91	5.62	93.3319		17	21.42	6.73	6.34	135.258		17	21.72	7.51	7.03	185.575		17	21.88	8.16	7.54	231.955		17	22.09	8.63	8.1	283.107		17	22.21	9.32	8.62	346.259		17
	18	20.35			0		18	20.65			0		18	20.95	5.48	4.43	53.7722		18	21.23	6.37	5.05	81.2255		18	21.41	7.1	5.65	113.325		18	21.68	7.89	6.2	151.646		18	22.04	8.55	6.87	201.767		18	22.31	9.23	7.37	250.672		18
	19	20.17			0		19	20.46			0		19	20.91			0		19	21.21	6.15	4.81	71.1435		19	21.39	6.97	5.49	105.038		19	21.72	7.74	6.03	140.717		19	21.99	8.29	6.41	170.31		19	22.39	9.05	6.9	215.435		19
	20	20.07			0		20	20.49			0		20	20.81	5.04	4.68	55.194		20	20.98	5.78	5.31	81.4867		20	21.14	6.56	6.06	120.453		20	21.36	7.23	6.6	157.469		20	21.75	7.81	7.29	207.528		20	22.06	8.56	7.79	259.728		20
mean		20.398			0	mean		20.753			10.716	mean		21.11			33.894	mean		21.356			67.6994	mean		21.584			109.549	mean		21.859			144.337	mean		22.116			185.349	mean		22.4			233.739	mean
SD		0.377736			0	SD		0.397186			22.5981	SD		0.394208			38.1545	SD		0.386988			44.667	SD		0.380765			42.9052	SD		0.370299			50.5155	SD		0.344648			60.2056	SD		0.359846			68.0221	SD
		BW	TV					BW	TV					BW	TV					BW	TV					BW	TV					BW	TV					BW	TV					BW	TV
	A549	20.43±0.80	0±0				A549	20.79±0.78	11±24				A549	21.16±0.76	44±42				A549	21.43±0.81	79±50				A549	21.65±0.81	118±59				A549	21.89±0.80	161±61				A549	22.14±0.82	208±76				A549	22.35±0.76	281±97				A549
	A549+AETC	20.40±0.38	0±0				A549+AETC	20.75±0.40	11±23				A549+AETC	21.11±0.39	34±38				A549+AETC	21.36±0.39	68±45				A549+AETC	21.58±0.38	110±43				A549+AETC	21.86±0.37	144±51				A549+AETC	22.12±0.34	185±60				A549+AETC	22.40±0.36	234±68				A549+AETC
		20.43±0.80	20.79±0.78	21.16±0.76	21.43±0.81	21.65±0.81	21.89±0.80	22.14±0.82	22.35±0.76	22.64±0.76	22.87±0.74	23.11±0.71
		20.40±0.38	20.75±0.40	21.11±0.39	21.36±0.39	21.58±0.38	21.86±0.37	22.12±0.34	22.40±0.36	22.66±0.33	22.90±0.34	23.19±0.36
		0±0	11±24	44±42	79±50	118±59	161±61	208±76	281±97	385±121	538±158	753±196
		0±0	11±23	34±38	68±45	110±43	144±51	185±60	234±68	302±83	382±96	500±115
[truncated: 17 more columns]
