# Supplementary material for: Taxus wallichiana var. chinensis (Pilg.) Florin Aqueous Extract Suppresses the Proliferation and Metastasis in Lung Carcinoma via JAK/STAT3 Signaling Pathway
Source: Front Pharmacol. 2021 Nov 16;12:736442. doi: 10.3389/fphar.2021.736442 (PMC8635059; doi:10.3389/fphar.2021.736442)
Supplement: Supplementary file 2 [file DataSheet1.ZIP › 8-cell viability.xlsx]

## Sheet: Sheet1
			A549								HCC827
			48h	blank	stat3-NC	stat3-OE					48h	blank	stat3-NC	stat3-OE
				0.0896	1.0734	1.4506						0.0842	1.2457	1.4088
				0.0902	1.257	1.5428						0.0845	1.2347	1.5883
				0.0882	1.1532	1.3167						0.0863	1.1096	1.3695
				0.0872	1.1956	1.2938						0.0843	1.2147	1.5084
				0.0882	1.1652	1.5062						0.0823	1.1646	1.4266
				0.0882	1.0336	1.3173						0.0864	1.1794	1.3214
			mean	0.0886							mean	0.0846667
			48h		stat3-NC	stat3-OE					48h		stat3-NC	stat3-OE
					0.9848	1.362							1.16103	1.32413
					1.1684	1.4542							1.15003	1.50363
					1.0646	1.2281							1.02493	1.28483
					1.107	1.2052							1.13003	1.42373
					1.0766	1.4176							1.07993	1.34193
					0.945	1.2287							1.09473	1.23673
				mean	1.05773							mean	1.10678
			48h	cell viability	stat3-NC	stat3-OE					48h	cell viability	stat3-NC	stat3-OE
					0.931048	1.28766							1.04902	1.19638
					1.10463	1.37483							1.03908	1.35856
					1.00649	1.16107							0.926047	1.16087
					1.04658	1.13942							1.02101	1.28637
					1.01784	1.34022							0.975741	1.21246
					0.89342	1.16163							0.989113	1.11741
				mean	1	1.24414						mean	1	1.22201
				sd	0.0769288	0.10284						sd	0.0459282	0.0874245
				mean±sd	1.00±0.08	1.24±0.10						mean±sd	1.00±0.05	1.22±0.09
				P		0.000899261						P		0.000259343
				cell viability	stat3-NC	stat3-OE
				A549	1.00±0.08	1.24±0.10
				HCC827	1.00±0.05	1.22±0.09
