# Supplementary material for: Taxus wallichiana var. chinensis (Pilg.) Florin Aqueous Extract Suppresses the Proliferation and Metastasis in Lung Carcinoma via JAK/STAT3 Signaling Pathway
Source: Front Pharmacol. 2021 Nov 16;12:736442. doi: 10.3389/fphar.2021.736442 (PMC8635059; doi:10.3389/fphar.2021.736442)
Supplement: Supplementary file 2 [file DataSheet1.ZIP › 8-transwell assay.xlsx]

## Sheet: A549
			A549	number						A549	migration%
				NC-OE	stat3-OE						NC-OE	stat3-OE
			1	57	59					1	109.615	113.462
			2	53	71					2	101.923	136.538
			3	50	66					3	96.1538	126.923
			4	48	65					4	92.3077	125
			5	52	59					5	100	113.462
			mean	52						mean	100	123.077
										sd	6.52147	9.80581
										mean±sd	100.0±6.5	123.1±9.8
										P		0.00234319

## Sheet: HCC827
			HCC827	number						HCC827	migration%
				NC-OE	stat3-OE						NC-OE	stat3-OE
			1	91	117					1	107.82	138.626
			2	79	90					2	93.6019	106.635
			3	93	106					3	110.19	125.592
			4	82	110					4	97.1564	130.332
			5	77	116					5	91.2322	137.441
			mean	84.4						mean	100	127.725
										sd	8.52751	12.9359
										mean±sd	100.0±8.5	127.7±12.9
										P		0.00394253
