# Supplementary material for: Taxus wallichiana var. chinensis (Pilg.) Florin Aqueous Extract Suppresses the Proliferation and Metastasis in Lung Carcinoma via JAK/STAT3 Signaling Pathway
Source: Front Pharmacol. 2021 Nov 16;12:736442. doi: 10.3389/fphar.2021.736442 (PMC8635059; doi:10.3389/fphar.2021.736442)
Supplement: Supplementary file 2 [file DataSheet1.ZIP › 8-wound healing assay.xlsx]

## Sheet: A549
			A549	area						A549	relative area
			0h	stat3-NC	stat3-OE					0h	stat3-NC	stat3-OE
			1	663000	603144					1	1.06992	0.974713
			2	630887	584832					2	1.0181	0.945119
			3	607795	694697					3	0.980832	1.12267
			4	624967	661216					4	1.00854	1.06856
			5	571716	550069					5	0.922609	0.888941
			mean	619673	618792					mean	1	1
			24h	stat3-NC	stat3-OE					24h	stat3-NC	stat3-OE
			1	292581	203246					1	0.472154	0.328456
			2	350844	257175					2	0.566176	0.415608
			3	312795	266584					3	0.504774	0.430814
			4	296608	260065					4	0.478652	0.420279
			5	272505	210442					5	0.439756	0.340085
										A549	wound healing percentage%
										0h-24h	stat3-NC	stat3-OE
										1	59.7765	64.6256
										2	45.1921	52.9511
										3	47.6058	69.1853
										4	52.9891	64.8281
										5	48.2853	54.8855
										mean	50.7697	61.2951
										sd	5.77368	7.00955
										mean±sd	50.8±5.8	61.3±7.0
										P		0.0320304

## Sheet: HCC827
			HCC827	area						HCC827	relative area
			0h	stat3-NC	stat3-OE					0h	stat3-NC	stat3-OE
			1	561169	585598					1	0.946623	1.03441
			2	573914	580895					2	0.968122	1.0261
			3	609396	569829					3	1.02798	1.00656
			4	618257	547400					4	1.04292	0.966937
			5	601323	546866					5	1.01436	0.965994
			mean	592812	566118					mean	1	1
			24h	stat3-NC	stat3-OE					24h	stat3-NC	stat3-OE
			1	383110	278431					1	0.646259	0.491825
			2	369076	292028					2	0.622585	0.515843
			3	321206	336155					3	0.541835	0.59379
			4	390864	300051					4	0.659339	0.530015
			5	379244	288131					5	0.639738	0.50896
										HCC827	wound healing percentage%
										0h-24h	stat3-NC	stat3-OE
										1	30.0363	54.2585
										2	34.5536	51.026
										3	48.6141	41.2766
										4	38.3584	43.6922
										5	37.462	45.7034
										mean	37.8049	47.1913
										sd	6.859	5.34069
										mean±sd	37.8±6.9	47.2±5.3
										P		0.0422154
