# Supplementary material for: Taxus wallichiana var. chinensis (Pilg.) Florin Aqueous Extract Suppresses the Proliferation and Metastasis in Lung Carcinoma via JAK/STAT3 Signaling Pathway
Source: Front Pharmacol. 2021 Nov 16;12:736442. doi: 10.3389/fphar.2021.736442 (PMC8635059; doi:10.3389/fphar.2021.736442)
Supplement: Supplementary file 2 [file DataSheet1.ZIP › 9-A549.xls]

## Sheet: table
2020.06.15	A549				D1	2020.06.19	A549				D5	2020.06.22	A549				D8	2020.06.26	A549				D12	2020.06.29	A549				D15	2020.07.03	A549				D19	2020.07.06	A549				D22	2020.07.10	A549				D26	2020.07.13	A549
group	No	weight（g）	long（mm）	width（mm）	TV(mm3)	group	No	weight（g）	long（mm）	width（mm）	TV(mm3)	group	No	weight（g）	long（mm）	width（mm）	TV(mm3)	group	No	weight（g）	long（mm）	width（mm）	TV(mm3)	group	No	weight（g）	long（mm）	width（mm）	TV(mm3)	group	No	weight（g）	long（mm）	width（mm）	TV(mm3)	group	No	weight（g）	long（mm）	width（mm）	TV(mm3)	group	No	weight（g）	long（mm）	width（mm）	TV(mm3)	group	No
A549-STAT3-OE+AETC	21	21.52			0	A549-STAT3-OE+AETC	21	21.84			0	A549-STAT3-OE+AETC	21	22.15			0	A549-STAT3-OE+AETC	21	22.47			0	A549-STAT3-OE+AETC	21	22.62	5.12	4.52	52.3018	A549-STAT3-OE+AETC	21	22.91	5.83	5.1	75.8191	A549-STAT3-OE+AETC	21	23.25	6.37	5.61	100.239	A549-STAT3-OE+AETC	21	23.49	7.47	6.47	156.35	A549-STAT3-OE+AETC	21
	22	19.62			0		22	20			0		22	20.41			0		22	20.63			0		22	20.96	5.59	4.74	62.7969		22	21.16	6.27	5.34	89.3964		22	21.42	6.91	6.08	127.719		22	21.75	7.98	6.99	194.952		22
	23	19.04			0		23	19.46			0		23	19.75			0		23	20.08	5.99	4.16	51.8303		23	20.4	6.71	4.9	80.5536		23	20.67	7.4	5.5	111.925		23	21	8.34	6.07	153.643		23	21.11	9.28	6.83	216.451		23
	24	20.96			0		24	21.32			0		24	21.74	4.81	4.62	51.3333		24	22.01	5.54	5.28	77.2232		24	22.35	6.3	5.93	110.769		24	22.63	6.93	6.55	148.657		24	22.92	7.61	7.07	190.193		24	23.07	8.7	8.02	279.794		24
	25	21.71			0		25	22.13	5.11	4.17	44.4286		25	22.42	5.88	4.92	71.1668		25	22.69	6.64	5.66	106.358		25	23.04	7.41	6.41	152.231		25	23.22	8.1	6.96	196.188		25	23.51	8.9	7.62	258.387		25	23.84	10.06	8.5	363.418		25
	26	19.73			0		26	20.1	6.69	4.25	60.4191		26	20.48	7.41	4.99	92.2549		26	20.65	8.3	5.64	132.01		26	20.82	9.04	6.28	178.262		26	21.06	9.74	6.86	229.18		26	21.31	10.51	7.59	302.731		26	21.51	11.7	8.4	412.776		26
	27	20.55			0		27	20.98	5.81	5	72.625		27	21.36	6.58	5.7	106.892		27	21.58	7.45	6.45	154.969		27	21.86	8.31	7.13	211.227		27	22.01	9.06	7.81	276.312		27	22.27	9.88	8.42	350.228		27	22.64	10.78	9.29	465.179		27
	28	20.49			0		28	20.92			0		28	21.28	4.99	4.58	52.3361		28	21.43	5.89	5.26	81.4811		28	21.63	6.79	6.02	123.036		28	21.86	7.44	6.69	166.493		28	22.25	8.18	7.19	211.437		28	22.47	9.38	7.92	294.187		28
	29	19.5			0		29	19.9			0		29	20.21			0		29	20.46	6.01	4.9	72.1501		29	20.76	6.72	5.69	108.784		29	21.06	7.43	6.33	148.856		29	21.21	8.12	6.97	197.238		29	21.59	9.15	7.69	270.548		29
	30	19.95			0		30	20.28			0		30	20.58	5.02	4.99	62.4993		30	20.93	5.75	5.64	91.4526		30	21.28	6.61	6.27	129.929		30	21.55	7.27	6.84	170.066		30	21.79	8.04	7.42	221.327		30	21.95	9.11	8.1	298.854		30
mean		20.307			0	mean		20.693			17.7473	mean		21.038			43.6482	mean		21.293			76.7475	mean		21.572			120.989	mean		21.813			161.289	mean		22.093			211.314	mean		22.342			295.251	mean
SD		0.891167			0	SD		0.885639			29.343	SD		0.885787			41.1369	SD		0.888332			50.2335	SD		0.882116			49.9733	SD		0.87099			61.8118	SD		0.895582			76.9316	SD		0.911455			96.4713	SD
A549-NC+AETC	31	21.02			0	A549-NC+AETC	31	21.35			0	A549-NC+AETC	31	21.74			0	A549-NC+AETC	31	21.92			0	A549-NC+AETC	31	22.26	5.71	4.42	55.7764	A549-NC+AETC	31	22.47	6.35	4.97	78.4254	A549-NC+AETC	31	22.75	6.92	5.48	103.905	A549-NC+AETC	31	22.93	7.85	5.94	138.488	A549-NC+AETC	31
	32	21.51			0		32	21.87			0		32	22.27			0		32	22.53			0		32	22.77	5.36	4.85	63.0403		32	22.94	6.04	5.35	86.4399		32	23.22	6.62	5.91	115.612		32	23.49	7.48	6.51	158.502		32
	33	21.58			0		33	21.9			0		33	22.23			0		33	22.5			0		33	22.66	5.94	4.91	71.6011		33	23	6.63	5.58	103.217		33	23.27	7.29	6.37	147.903		33	23.61	8.05	6.92	192.743		33
	34	19.98			0		34	20.39			0		34	20.65			0		34	20.84	6.33	4.73	70.8102		34	21.04	7.07	5.37	101.938		34	21.3	7.83	6.06	143.773		34	21.66	8.55	6.6	186.219		34	22.04	9.42	7.08	236.095		34
	35	19.65			0		35	20.04			0		35	20.39	5.85	4.3	54.0832		35	20.63	6.55	4.91	78.954		35	20.92	7.34	5.61	115.503		35	21.11	7.99	6.22	154.56		35	21.3	8.74	6.95	211.082		35	21.6	9.49	7.59	273.35		35
	36	21.46			0		36	21.9			0		36	22.15	6.69	4.63	71.7064		36	22.32	7.51	5.29	105.08		36	22.64	8.37	6.07	154.196		36	22.9	9.11	6.57	196.616		36	23.12	10.02	7.31	267.715		36	23.49	10.93	7.83	335.053		36
	37	18.29			0		37	18.58	6.41	4.03	52.0521		37	18.85	7.72	4.86	91.1717		37	19.01	8.54	5.62	134.865		37	19.2	9.43	6.34	189.522		37	19.37	10.04	6.89	238.31		37	19.67	10.91	7.63	317.573		37	20.02	11.84	8.18	396.121		37
	38	18.7			0		38	19.06			0		38	19.5	5.3	4.42	51.7715		38	19.81	6.17	5.09	79.9265		38	20.16	6.93	5.88	119.8		38	20.37	7.69	6.56	165.464		38	20.64	8.31	7.05	206.514		38	20.98	9.26	7.64	270.251		38
	39	18.68			0		39	19.02			0		39	19.29	5.7	4.54	58.7431		39	19.63	6.43	5.31	90.6505		39	19.89	7.14	5.98	127.665		39	20.22	7.77	6.49	163.637		39	20.53	8.47	7.44	234.422		39	20.67	9.25	8	296		39
	40	19.01			0		40	19.45			0		40	19.89	5.7	4.67	62.1554		40	20.09	6.45	5.31	90.9324		40	20.3	7.17	5.93	126.066		40	20.59	7.85	6.54	167.879		40	20.74	8.48	7.17	217.974		40	20.94	9.4	7.69	277.94		40
mean		19.988			0	mean		20.356			5.20521	mean		20.696			38.9631	mean		20.928			65.1219	mean		21.184			112.511	mean		21.427			149.832	mean		21.69			200.892	mean		21.977			257.454	mean
SD		1.30837			0	SD		1.31608			16.4603	SD		1.31635			35.2643	SD		1.30689			48.2403	SD		1.31245			41.6272	SD		1.3184			49.584	SD		1.31613			66.109	SD		1.32944			78.9939	SD
		BW	TV					BW	TV					BW	TV					BW	TV					BW	TV					BW	TV					BW	TV					BW	TV
	A549-STAT3-OE+AETC	20.31±0.89	0±0				A549-STAT3-OE+AETC	20.69±0.89	18±29				A549-STAT3-OE+AETC	21.04±0.89	44±41				A549-STAT3-OE+AETC	21.29±0.89	77±50				A549-STAT3-OE+AETC	21.57±0.88	121±50				A549-STAT3-OE+AETC	21.81±0.87	161±62				A549-STAT3-OE+AETC	22.09±0.90	211±77				A549-STAT3-OE+AETC	22.34±0.91	295±96				A549-STAT3-OE+AETC
	A549-NC+AETC	19.99±1.31	0±0				A549-NC+AETC	20.36±1.32	5±16				A549-NC+AETC	20.70±1.32	39±35				A549-NC+AETC	20.93±1.31	65±48				A549-NC+AETC	21.18±1.31	113±42				A549-NC+AETC	21.43±1.32	150±50				A549-NC+AETC	21.69±1.32	201±66				A549-NC+AETC	21.98±1.33	257±79				A549-NC+AETC
		20.31±0.89	20.69±0.89	21.04±0.89	21.29±0.89	21.57±0.88	21.81±0.87	22.09±0.90	22.34±0.91	22.60±0.88	22.88±0.88	23.11±0.91
		19.99±1.31	20.36±1.32	20.70±1.32	20.93±1.31	21.18±1.31	21.43±1.32	21.69±1.32	21.98±1.33	22.23±1.38	22.52±1.31	22.75±1.34
		0±0	18±29	44±41	77±50	121±50	161±62	211±77	295±96	415±120	582±153	811±199
		0±0	5±16	39±35	65±48	113±42	150±50	201±66	257±79	324±92	427±114	579±140
[truncated: 17 more columns]
